# Supplementary material for: Reduced Graphene Oxide Modified Nitrogen-Doped Chitosan Carbon Fiber with Excellent Electromagnetic Wave Absorbing Performance
Source: Nanomaterials (Basel). 2024 Mar 27;14(7):587. doi: 10.3390/nano14070587 (PMC11013263; doi:10.3390/nano14070587)
Supplement: Supplementary file 1 [file nanomaterials-14-00587-s001.zip]

Archive with 1 entries (1 files):
- nanomaterials-2900366-supplementary.pdf
